# Supplementary material for: Structure-Based Identification of SARS-CoV-2 nsp10-16 Methyltransferase Inhibitors Using Molecular Dynamics Insights
Source: Curr Issues Mol Biol. 2025 Mar 17;47(3):198. doi: 10.3390/cimb47030198 (PMC11941477; doi:10.3390/cimb47030198)
Supplement: Supplementary file 1 [file cimb-47-00198-s001.zip]

Archive with 1 entries (1 files):
- cimb-3480585-supplementary.pdf
